# Supplementary material for: Ultra-Processed Food Intakes Are Associated with Depression in the General Population: The Korea National Health and Nutrition Examination Survey
Source: Nutrients. 2023 May 1;15(9):2169. doi: 10.3390/nu15092169 (PMC10180546; doi:10.3390/nu15092169)
Supplement: Supplementary file 1 [file nutrients-15-02169-s001.zip]

Archive with 1 entries (1 files):
- nutrients-2336480-supplementary.pdf
